# Supplementary material for: Performance of a PLK1‐based immune risk model for prognosis and treatment response prediction in breast cancer
Source: Cancer Med. 2023 Mar 23;12(9):11020–39. doi: 10.1002/cam4.5813 (PMC10225204; doi:10.1002/cam4.5813)
Supplement: Supplementary file 1 — Supplementary Table 1. [file CAM4-12-11020-s001.xlsx]

## Sheet: Sheet1
Supplementary Table 1. The raw data of TMB for the included BRCA cases.
id	TMB
TCGA-D8-A3Z6	0.578947
TCGA-A7-A0DB	0.526316
TCGA-A7-A13F	0.789474
TCGA-A7-A6VV	0.921053
TCGA-D8-A1XJ	1.5
TCGA-BH-A6R8	0.605263
TCGA-W8-A86G	0.263158
TCGA-GM-A2DA	0.605263
TCGA-D8-A27P	0.5
TCGA-E2-A14V	1.78947
TCGA-BH-A0C0	1.57895
TCGA-A8-A07G	0.894737
TCGA-AC-A3HN	0.342105
TCGA-BH-A18I	0.578947
TCGA-BH-A0HK	1.81579
TCGA-B6-A0RS	2.34211
TCGA-E9-A229	0.421053
TCGA-LL-A9Q3	1.07895
TCGA-BH-A0HL	0.578947
TCGA-BH-A1FJ	0.473684
TCGA-C8-A130	0.710526
TCGA-BH-A0HU	0.605263
TCGA-AO-A03O	1.47368
TCGA-BH-A1FD	0.5
TCGA-BH-A0DT	0.315789
TCGA-PE-A5DE	6.55263
TCGA-E2-A573	0.973684
TCGA-A8-A06Y	0.631579
TCGA-A7-A4SC	0.552632
TCGA-A8-A09T	0.447368
TCGA-BH-A1FG	0.394737
TCGA-A2-A25A	1.94737
TCGA-BH-A0BC	0.631579
TCGA-BH-A0BL	1.21053
TCGA-A2-A0D0	1.31579
TCGA-AC-A3W5	2.23684
TCGA-D8-A147	2.86842
TCGA-GM-A3XL	1.76316
TCGA-S3-AA17	1.57895
TCGA-AO-A0JE	0.815789
TCGA-D8-A1XG	0.368421
TCGA-AN-A0FY	1.18421
TCGA-A2-A1FV	0.842105
TCGA-AR-A254	0.657895
TCGA-BH-A204	0.894737
TCGA-OL-A5RW	3.26316
TCGA-D8-A27V	5.13158
TCGA-3C-AALJ	0.736842
TCGA-EW-A2FW	0.5
TCGA-E9-A227	0.289474
TCGA-E2-A14P	1.42105
TCGA-EW-A1J3	0.447368
TCGA-A8-A07J	0.447368
TCGA-A2-A0CT	1.55263
TCGA-D8-A1JT	0.605263
TCGA-A8-A091	0.394737
TCGA-AR-A1AS	0.710526
TCGA-AR-A5QM	0.552632
TCGA-EW-A6S9	0.289474
TCGA-OL-A5RZ	1.84211
TCGA-AN-A0FJ	1.94737
TCGA-B6-A0X4	0.447368
TCGA-A8-A08X	0.342105
TCGA-LD-A66U	0.447368
TCGA-A8-A0AB	0.552632
TCGA-AO-A1KR	1.07895
TCGA-AO-A0JF	0.473684
TCGA-AN-A0FD	0.710526
TCGA-AR-A0U3	0.736842
TCGA-A2-A0CQ	0.526316
TCGA-E9-A1NI	0.5
TCGA-BH-A0B8	0.684211
TCGA-E2-A15G	1
TCGA-EW-A1PG	0.157895
TCGA-AN-A0XT	0.210526
TCGA-A1-A0SO	4.57895
TCGA-D8-A13Y	1.39474
TCGA-A8-A09Q	2.10526
TCGA-AC-A62Y	1.31579
TCGA-A8-A08F	2.34211
TCGA-AR-A5QN	0.736842
TCGA-C8-A1HG	0.868421
TCGA-C8-A275	2.31579
TCGA-AR-A0TY	1.26316
TCGA-LL-A6FP	1.15789
TCGA-D8-A146	0.684211
TCGA-A8-A08Z	0.578947
TCGA-GM-A2DN	0.368421
TCGA-A1-A0SI	3.39474
TCGA-A7-A13E	0.815789
TCGA-OL-A5RX	0.473684
TCGA-A2-A1G6	0.0526316
TCGA-A8-A095	2.31579
TCGA-AO-A12F	0.710526
TCGA-C8-A12L	1.55263
TCGA-AO-A0JB	1.5
TCGA-AC-A2FG	0.736842
TCGA-BH-A0AY	0.842105
TCGA-A7-A2KD	0.605263
TCGA-C8-A12K	2.07895
TCGA-BH-A1EU	0.447368
TCGA-C8-A1HJ	2.26316
TCGA-BH-A0DQ	0.684211
TCGA-C8-A12U	0.710526
TCGA-D8-A1XY	0.789474
TCGA-E9-A226	0.684211
TCGA-E2-A1IN	3.57895
TCGA-E9-A1N9	0.842105
TCGA-E2-A15D	0.657895
TCGA-EW-A1PD	1.5
TCGA-A2-A0EY	3.63158
TCGA-E9-A1R4	2.10526
TCGA-E2-A10A	0.394737
TCGA-A8-A08B	0.5
TCGA-E2-A15J	0.447368
TCGA-GM-A2DM	0.473684
TCGA-E9-A1RI	0.157895
TCGA-A8-A07L	1.94737
TCGA-E9-A1R7	0.973684
TCGA-AC-A3QP	0.526316
TCGA-AR-A256	3.86842
TCGA-A2-A0SX	0.473684
TCGA-E2-A1AZ	0.973684
TCGA-EW-A1J5	8.10526
TCGA-B6-A1KN	1.15789
TCGA-3C-AALK	0.947368
TCGA-B6-A0WT	0.342105
TCGA-OL-A5D8	0.578947
TCGA-D8-A1JA	18.4737
TCGA-AR-A0TU	1.5
TCGA-A2-A4S2	0.710526
TCGA-C8-A8HP	1.86842
TCGA-BH-A1F2	1
TCGA-A1-A0SP	0.763158
TCGA-AC-A6IV	0.289474
TCGA-BH-A1FH	0.184211
TCGA-LL-A73Y	2.31579
TCGA-E2-A1B0	0.684211
TCGA-BH-A0BD	0.368421
TCGA-A8-A09A	2.39474
TCGA-AC-A6NO	0.526316
TCGA-A2-A0CR	1.71053
TCGA-A8-A07U	0.5
TCGA-A2-A04X	0.578947
TCGA-E9-A1QZ	0.368421
TCGA-BH-A0BJ	0.342105
TCGA-AN-A0XN	2.78947
TCGA-C8-A12Y	0.605263
TCGA-E9-A54Y	0.710526
TCGA-D8-A1XU	0.447368
TCGA-D8-A73X	0.657895
TCGA-A2-A0T0	3.39474
TCGA-AR-A0U1	1.44737
TCGA-A7-A3RF	0.447368
TCGA-B6-A0IB	1.07895
TCGA-A2-A0EU	0.868421
TCGA-BH-A1FL	0.473684
TCGA-E2-A1LA	1.65789
TCGA-C8-A27A	0.5
TCGA-BH-A0BG	0.763158
TCGA-A7-A4SD	0.894737
TCGA-EW-A1P8	0.710526
TCGA-E2-A158	1.89474
TCGA-BH-A1FC	2.26316
TCGA-BH-A1FU	0.657895
TCGA-AR-A2LE	6.05263
TCGA-AR-A1AW	0.473684
TCGA-C8-A3M7	2.52632
TCGA-D8-A1XL	2.07895
TCGA-E9-A1N4	0.473684
TCGA-BH-A0AU	0.473684
TCGA-BH-A1EY	0.736842
TCGA-D8-A1XK	19.9474
TCGA-D8-A1XC	0.552632
TCGA-A2-A3XV	0.868421
TCGA-B6-A40C	0.736842
TCGA-E9-A1R6	0.578947
TCGA-BH-A1F8	2.76316
TCGA-E2-A15C	0.578947
TCGA-AR-A24K	0.605263
TCGA-E2-A15K	0.894737
TCGA-AR-A24L	0.736842
TCGA-BH-A0HY	1.02632
TCGA-E2-A15L	0.736842
TCGA-LL-A5YN	0.5
TCGA-BH-A18V	3.76316
TCGA-A2-A04W	2.34211
TCGA-A8-A06U	1.02632
TCGA-AQ-A54O	0.5
TCGA-EW-A2FS	0.421053
TCGA-D8-A1X8	0.552632
TCGA-C8-A1HK	1.15789
TCGA-A2-A1G4	0.631579
TCGA-EW-A1J1	0.368421
TCGA-C8-A1HL	0.657895
TCGA-A8-A093	2.02632
TCGA-A2-A0SW	0.973684
TCGA-AO-A03P	0.894737
TCGA-S3-AA14	0.263158
TCGA-LL-A5YM	0.447368
TCGA-B6-A0RE	2.07895
TCGA-OL-A6VO	0.289474
TCGA-BH-A0E9	0.342105
TCGA-E2-A2P6	2.28947
TCGA-AR-A24U	0.447368
TCGA-BH-A0E7	0.868421
TCGA-A2-A0YI	0.210526
TCGA-A7-A425	0.5
TCGA-B6-A0IE	0.526316
TCGA-BH-A0EI	0.394737
TCGA-AO-A03V	1.13158
TCGA-AR-A1AX	0.315789
TCGA-D8-A1Y0	1.15789
TCGA-AO-A1KT	0.736842
TCGA-D8-A1JN	3
TCGA-A8-A09M	1.94737
TCGA-AN-A0XR	0.763158
TCGA-A8-A08S	0.921053
TCGA-C8-A273	0.315789
TCGA-A8-A09N	1.31579
TCGA-S3-A6ZF	0.605263
TCGA-D8-A73W	0.710526
TCGA-D8-A1JM	0.842105
TCGA-A2-A0CM	0.894737
TCGA-D8-A27I	0.578947
TCGA-E2-A14O	0.842105
TCGA-AN-A0FL	3.44737
TCGA-BH-A18P	6.07895
TCGA-AR-A5QQ	1.10526
TCGA-E2-A15H	0.736842
TCGA-AN-A0FK	0.657895
TCGA-EW-A1PH	0.947368
TCGA-AR-A24H	3.05263
TCGA-BH-A209	1.47368
TCGA-E2-A152	2.55263
TCGA-A1-A0SH	1.94737
TCGA-E9-A228	0.921053
TCGA-GM-A2DB	2.42105
TCGA-C8-A12O	0.789474
TCGA-A2-A0YJ	1.10526
TCGA-A2-A0D1	0.842105
TCGA-A7-A0DA	3.10526
TCGA-B6-A0WX	0.684211
TCGA-A7-A26E	0.894737
TCGA-B6-A0I1	1.18421
TCGA-A2-A3Y0	3.21053
TCGA-A2-A0YD	0.973684
TCGA-AC-A62V	1.42105
TCGA-A2-A0ST	0.131579
TCGA-BH-A6R9	0.0263158
TCGA-AR-A0TV	1.39474
TCGA-AR-A1AQ	0.763158
TCGA-E9-A1NC	1.26316
TCGA-A2-A0EP	0.0789474
TCGA-E2-A56Z	0.868421
TCGA-AO-A0JM	0.842105
TCGA-BH-A5J0	1.34211
TCGA-A2-A04T	1.81579
TCGA-BH-A0H6	0.315789
TCGA-EW-A1IZ	7.57895
TCGA-BH-A0W4	0.657895
TCGA-D8-A1JS	0.342105
TCGA-A2-A0CS	0.789474
TCGA-BH-A1EO	0.815789
TCGA-A8-A090	0.631579
TCGA-B6-A0WZ	0.842105
TCGA-D8-A1Y3	0.973684
TCGA-AC-A4ZE	1
TCGA-D8-A1XV	0.526316
TCGA-GM-A2DF	0.605263
TCGA-AC-A8OP	2.89474
TCGA-A2-A0EV	1.21053
TCGA-BH-A2L8	7.89474
TCGA-BH-A0C1	0.815789
TCGA-EW-A6SC	0.421053
TCGA-D8-A27G	16.6842
TCGA-A2-A25B	1.57895
TCGA-A8-A07P	0.947368
TCGA-AO-A0J3	1.52632
TCGA-B6-A0RT	0.289474
TCGA-E9-A1NH	0.552632
TCGA-A2-A0YG	0.921053
TCGA-AR-A2LQ	0.0789474
TCGA-AQ-A1H2	0.552632
TCGA-E9-A3X8	0.447368
TCGA-E2-A1IF	0.394737
TCGA-C8-A131	1.15789
TCGA-V7-A7HQ	0.5
TCGA-AN-A0AK	23.6842
TCGA-E2-A1LS	1.57895
TCGA-WT-AB41	0.815789
TCGA-E9-A243	1.26316
TCGA-A7-A5ZW	0.5
TCGA-AN-A04A	0.605263
TCGA-4H-AAAK	0.315789
TCGA-AR-A0TP	1.28947
TCGA-A8-A083	0.736842
TCGA-AN-A0AL	1.76316
TCGA-BH-A0B6	12.5
TCGA-BH-A0DS	0.552632
TCGA-BH-A0AV	1.18421
TCGA-A1-A0SK	1.26316
TCGA-EW-A1IX	0.447368
TCGA-AO-A12A	0.289474
TCGA-A2-A3XU	0.526316
TCGA-D8-A142	1.28947
TCGA-BH-A0B9	0.789474
TCGA-EW-A2FR	0.710526
TCGA-BH-A18U	1.78947
TCGA-Z7-A8R6	1.39474
TCGA-S3-AA12	0.710526
TCGA-GM-A4E0	0.394737
TCGA-BH-A0BO	0.578947
TCGA-E9-A1RG	0.763158
TCGA-E9-A22H	0.447368
TCGA-B6-A0I5	0.421053
TCGA-A7-A6VY	2.10526
TCGA-BH-A18L	0.789474
TCGA-BH-A0H7	0.921053
TCGA-E2-A14Y	0.631579
TCGA-E2-A1IE	0.421053
TCGA-B6-A0WW	0.789474
TCGA-BH-A0HI	0.578947
TCGA-BH-A18K	0.763158
TCGA-B6-A0RQ	0.236842
TCGA-AR-A24V	0.447368
TCGA-A2-A04Q	0.157895
TCGA-AN-A0FV	1.47368
TCGA-A7-A26F	0.736842
TCGA-A2-A25E	1.31579
TCGA-A7-A0CE	1.86842
TCGA-AR-A1AT	0.552632
TCGA-BH-A0HO	0.315789
TCGA-E9-A1RD	0.447368
TCGA-BH-A18H	0.710526
TCGA-EW-A1P4	1.23684
TCGA-A2-A0T3	0.631579
TCGA-E2-A154	0.868421
TCGA-AN-A0XS	0.631579
TCGA-A7-A5ZX	0.473684
TCGA-A8-A08R	3.34211
TCGA-E2-A15P	0.921053
TCGA-AR-A24P	0.447368
TCGA-BH-A0H9	0.868421
TCGA-C8-A135	1.02632
TCGA-AO-A0JA	0.552632
TCGA-EW-A1IW	1.36842
TCGA-LD-A7W6	0.473684
TCGA-BH-A0B7	0.236842
TCGA-A8-A06P	0.473684
TCGA-E9-A24A	0.578947
TCGA-AO-A03L	0.578947
TCGA-E9-A1N8	0.631579
TCGA-BH-A0GY	0.684211
TCGA-A1-A0SJ	0.710526
TCGA-A2-A0T1	0.184211
TCGA-A2-A0YH	1.34211
TCGA-AR-A0U0	0.736842
TCGA-BH-A0E2	0.684211
TCGA-AC-A23E	0.394737
TCGA-AN-A0AJ	1.55263
TCGA-E9-A245	0.368421
TCGA-AR-A2LM	0.315789
TCGA-D8-A1JB	0.552632
TCGA-BH-A0B4	1.42105
TCGA-AC-A2FO	0.421053
TCGA-A8-A09Z	26.5263
TCGA-A1-A0SD	0.736842
TCGA-C8-A1HI	0.710526
TCGA-C8-A3M8	0.921053
TCGA-A8-A085	1.34211
TCGA-BH-A0BP	2.68421
TCGA-BH-A8FY	0.973684
TCGA-EW-A6SD	0.842105
TCGA-A8-A09B	0.684211
TCGA-AN-A041	0.421053
TCGA-AN-A0XW	4.44737
TCGA-BH-A0DX	1.39474
TCGA-C8-A26W	1.05263
TCGA-AR-A2LN	0.710526
TCGA-A8-A076	1.26316
TCGA-EW-A1P7	0.157895
TCGA-AO-A0J5	0.894737
TCGA-E9-A1NG	0.394737
TCGA-E2-A15I	0.342105
TCGA-D8-A1X6	0.815789
TCGA-AC-A2BK	1.5
TCGA-B6-A0IA	0.394737
TCGA-XX-A89A	3.39474
TCGA-AR-A252	0.157895
TCGA-BH-A202	0.631579
TCGA-HN-A2NL	1.65789
TCGA-E9-A1ND	1.44737
TCGA-BH-A0HP	4.71053
TCGA-3C-AAAU	0.342105
TCGA-B6-A409	0.552632
TCGA-E2-A159	3.02632
TCGA-D8-A27K	0.421053
TCGA-C8-A27B	2.97368
TCGA-D8-A1JF	1.05263
TCGA-OL-A66N	0.631579
TCGA-A8-A09X	1.02632
TCGA-E2-A15O	0.736842
TCGA-E2-A1LB	0.842105
TCGA-AR-A24O	0.394737
TCGA-D8-A27L	0.605263
TCGA-B6-A0WS	0.236842
TCGA-BH-A1F6	0.605263
TCGA-BH-A0DZ	4.60526
TCGA-A1-A0SG	0.657895
TCGA-E2-A1B1	0.368421
TCGA-AR-A1AN	0.447368
TCGA-A2-A04R	1.73684
TCGA-A2-A0CX	4.02632
TCGA-A2-A0YL	0.342105
TCGA-A8-A06O	1.36842
TCGA-A2-A0YK	4.42105
TCGA-A2-A0YC	0.421053
TCGA-C8-A1HO	0.447368
TCGA-BH-A0BV	0.631579
TCGA-OL-A5D7	1.10526
TCGA-EW-A1OZ	1.23684
TCGA-UL-AAZ6	1.47368
TCGA-C8-A12P	3.13158
TCGA-C8-A26X	1.21053
TCGA-AR-A1AR	1.15789
TCGA-A2-A04N	0.947368
TCGA-B6-A0IN	0.473684
TCGA-A8-A08T	0.894737
TCGA-B6-A1KF	1.21053
TCGA-D8-A1Y1	4.76316
TCGA-GM-A5PV	0.368421
TCGA-BH-A0C3	0.236842
TCGA-AC-A2B8	1.86842
TCGA-AO-A1KS	0.684211
TCGA-D8-A1JE	0.657895
TCGA-D8-A1XO	0.342105
TCGA-E2-A570	0.421053
TCGA-A2-A0EO	0.526316
TCGA-A8-A09E	0.842105
TCGA-3C-AALI	9.42105
TCGA-A8-A081	1.86842
TCGA-A8-A07I	0.868421
TCGA-A2-A0T5	0.421053
TCGA-AC-A7VB	0.473684
TCGA-D8-A1X9	1.84211
TCGA-E9-A22D	0.447368
TCGA-BH-A18G	28.0263
TCGA-B6-A0IM	0.552632
TCGA-PL-A8LZ	1.39474
TCGA-EW-A1P6	0.5
TCGA-E2-A156	0.552632
TCGA-E9-A1RC	0.894737
TCGA-C8-A133	0.5
TCGA-E9-A1R2	1.23684
TCGA-A8-A079	0.947368
TCGA-E9-A1RH	1.63158
TCGA-B6-A0RM	0.631579
TCGA-E9-A22G	1.86842
TCGA-C8-A26Z	0.947368
TCGA-D8-A1X7	0.473684
TCGA-AN-A03X	0.552632
TCGA-AR-A2LR	1.15789
TCGA-A7-A56D	2.07895
TCGA-EW-A1OX	0.289474
TCGA-A2-A0CW	1.26316
TCGA-A8-A0A1	0.657895
TCGA-BH-A18J	1.31579
TCGA-E2-A1B5	0.289474
TCGA-AC-A5XU	1
TCGA-A8-A07O	0.842105
TCGA-BH-A0W7	3.18421
TCGA-BH-A0DE	0.526316
TCGA-A2-A0D3	0.552632
TCGA-BH-A1EV	2.05263
TCGA-C8-A12V	0.394737
TCGA-BH-A208	1.23684
TCGA-OL-A5D6	0.736842
TCGA-PL-A8LX	0.657895
TCGA-A8-A09W	1.52632
TCGA-GM-A3NW	1.18421
TCGA-BH-A5IZ	1.39474
TCGA-B6-A0RN	0.710526
TCGA-AC-A6IW	2.28947
TCGA-AC-A3YJ	0.447368
TCGA-B6-A0X0	0.394737
TCGA-E2-A572	0.368421
TCGA-A2-A3XX	0.605263
TCGA-OL-A66P	1.39474
TCGA-AC-A5XS	9
TCGA-LD-A74U	3.84211
TCGA-A7-A0D9	0.394737
TCGA-BH-A0B3	0.631579
TCGA-LL-A8F5	2.81579
TCGA-A8-A06T	0.605263
TCGA-BH-A0HN	0.605263
TCGA-EW-A1P1	0.0263158
TCGA-B6-A401	0.447368
TCGA-E9-A22B	1.28947
TCGA-A8-A075	1.52632
TCGA-AR-A24T	0.578947
TCGA-E2-A15T	0.526316
TCGA-AO-A0J6	2.36842
TCGA-AC-A5EI	0.578947
TCGA-A2-A0T7	0.315789
TCGA-BH-A18F	1.05263
TCGA-D8-A1XQ	16.1316
TCGA-AR-A1AP	0.736842
TCGA-A1-A0SE	0.5
TCGA-E2-A10C	6.68421
TCGA-A2-A0EQ	1.71053
TCGA-A7-A26H	1.97368
TCGA-EW-A1J2	0.5
TCGA-A2-A3XZ	0.631579
TCGA-BH-A0W5	0.5
TCGA-D8-A1X5	0.763158
TCGA-AR-A1AV	0.973684
TCGA-AN-A0FT	1.76316
TCGA-AC-A8OQ	1.15789
TCGA-BH-A0H3	0.315789
TCGA-E9-A1R0	0.5
TCGA-AR-A0TQ	0.5
TCGA-E9-A1NE	0.894737
TCGA-AQ-A04H	1.5
TCGA-BH-A8FZ	1.18421
TCGA-BH-A1F5	0.578947
TCGA-AN-A049	0.657895
TCGA-E9-A295	1.60526
TCGA-A8-A0A6	0.447368
TCGA-BH-A0BM	0.394737
TCGA-5L-AAT1	22.4211
TCGA-AN-A046	118.447
TCGA-E2-A1LG	2.47368
TCGA-BH-A42V	0.605263
TCGA-AR-A0TT	0.947368
TCGA-A8-A0A9	1
TCGA-EW-A6SB	1.02632
TCGA-A2-A0SV	0.710526
TCGA-A2-A25C	0.394737
TCGA-E9-A247	0.710526
TCGA-BH-A0DG	0.657895
TCGA-A8-A09D	0.578947
TCGA-BH-A0BA	0.657895
TCGA-BH-A0RX	0.447368
TCGA-E9-A22E	1.76316
TCGA-E2-A1IH	1.36842
TCGA-AC-A6IX	1.02632
TCGA-AO-A0J7	0.394737
TCGA-C8-A134	1.94737
TCGA-E9-A1NF	1.02632
TCGA-A2-A0T6	0.473684
TCGA-B6-A0RP	0.421053
TCGA-AR-A0U2	1.05263
TCGA-JL-A3YX	0.631579
TCGA-BH-A0BR	1.10526
TCGA-AO-A0JI	0.315789
TCGA-LL-A740	0.921053
TCGA-OL-A97C	1.36842
TCGA-D8-A1JJ	1.28947
TCGA-C8-A26Y	13.9211
TCGA-BH-A0E0	0.736842
TCGA-E2-A155	1.28947
TCGA-EW-A1P5	0.315789
TCGA-A2-A04V	0.605263
TCGA-E9-A2JT	0.0789474
TCGA-GM-A2DH	2.78947
TCGA-WT-AB44	0.631579
TCGA-S3-AA0Z	1.02632
TCGA-D8-A1JD	1.84211
TCGA-B6-A0RV	0.710526
TCGA-A2-A0D4	0.552632
TCGA-GM-A2DC	0.315789
TCGA-E2-A1B6	0.289474
TCGA-GM-A2DK	0.368421
TCGA-AR-A24Q	3.13158
TCGA-D8-A1JG	2.39474
TCGA-GM-A2DL	0.973684
TCGA-A2-A04P	2.44737
TCGA-A2-A0ET	0.736842
TCGA-BH-A0HA	6.15789
TCGA-C8-A12N	0.421053
TCGA-AO-A0J9	1.92105
TCGA-D8-A1XT	0.789474
TCGA-E2-A1IU	0.394737
TCGA-C8-A12M	1.05263
TCGA-BH-A1EN	1.15789
TCGA-A8-A06Q	4.52632
TCGA-E2-A1IK	0.263158
TCGA-AN-A03Y	0.605263
TCGA-AR-A250	1.44737
TCGA-E2-A1IL	0.473684
TCGA-A8-A08O	0.5
TCGA-EW-A1OY	1.28947
TCGA-E9-A249	0.342105
TCGA-BH-A8G0	0.131579
TCGA-BH-A0DD	0.631579
TCGA-A8-A09G	5.02632
TCGA-A2-A4S1	1.47368
TCGA-A8-A0A7	1.97368
TCGA-A1-A0SF	0.710526
TCGA-OL-A5DA	1.13158
TCGA-AN-A0XU	2.21053
TCGA-D8-A1J8	15.4474
TCGA-BH-A0BQ	0.421053
TCGA-B6-A1KC	0.578947
TCGA-GI-A2C8	2.13158
TCGA-AO-A124	3.05263
TCGA-A8-A0A4	0.315789
TCGA-D8-A27E	0.289474
TCGA-D8-A140	1.89474
TCGA-B6-A0RO	0.684211
TCGA-A7-A6VW	1.26316
TCGA-E2-A14W	2
TCGA-AC-A2QH	0.578947
TCGA-BH-A0W3	0.289474
TCGA-A2-A1G0	0.421053
TCGA-B6-A0WY	0.5
TCGA-A2-A4S3	1.23684
TCGA-A2-A0YE	0.657895
TCGA-BH-A0EE	1.86842
TCGA-S3-AA10	2.36842
TCGA-E9-A1RF	2.78947
TCGA-A7-A26J	0.368421
TCGA-AC-A23H	95.8947
TCGA-BH-A0H5	0.131579
TCGA-D8-A1XM	1.05263
TCGA-E2-A1L8	0.526316
TCGA-BH-A1ET	0.473684
TCGA-BH-A18S	0.473684
TCGA-AC-A23C	2.05263
TCGA-C8-A137	0.894737
TCGA-B6-A0I9	1.55263
TCGA-XX-A899	0.605263
TCGA-AO-A0J4	1.81579
TCGA-A2-A1FW	1.21053
TCGA-B6-A0RI	0.342105
TCGA-EW-A2FV	6.81579
TCGA-A8-A06R	1.23684
TCGA-E2-A15A	1
TCGA-EW-A1PA	0.657895
TCGA-D8-A27W	0.605263
TCGA-OL-A5RV	0.210526
TCGA-A2-A0EM	0.578947
TCGA-C8-A278	0.631579
TCGA-BH-AB28	0.447368
TCGA-BH-A0HQ	0.473684
TCGA-BH-A1FN	2.21053
TCGA-A7-A26G	0.842105
TCGA-EW-A1IY	0.5
TCGA-E2-A15R	0.815789
TCGA-BH-A0C7	0.815789
TCGA-AR-A24R	0.473684
TCGA-BH-A1FM	1.05263
TCGA-BH-A0B5	1.26316
TCGA-E9-A244	1.57895
TCGA-AQ-A04J	1.05263
TCGA-A8-A08P	0.842105
TCGA-AC-A7VC	0.342105
TCGA-A2-A0EN	0.657895
TCGA-E9-A1RB	0.631579
TCGA-C8-A12T	3.05263
TCGA-AR-A24N	0.657895
TCGA-LL-A5YL	1.13158
TCGA-A7-A6VX	2.52632
TCGA-OL-A66O	0.631579
TCGA-E2-A14X	0.447368
TCGA-Z7-A8R5	0.315789
TCGA-BH-A0DK	1.86842
TCGA-A2-A0ER	0.342105
TCGA-E2-A1LL	0.736842
TCGA-BH-A0GZ	0.605263
TCGA-C8-A12Q	2
TCGA-LD-A9QF	0.105263
TCGA-E2-A1LK	0.763158
TCGA-AN-A0AS	0.657895
TCGA-A7-A0CG	0.578947
TCGA-BH-A0DL	1.05263
TCGA-E2-A1IJ	0.315789
TCGA-C8-A1HM	6.34211
TCGA-A8-A092	1.57895
TCGA-D8-A1XR	0.552632
TCGA-C8-A1HN	0.947368
TCGA-A2-A1FZ	0.5
TCGA-D8-A1JH	0.342105
TCGA-BH-A0WA	1.78947
TCGA-GM-A2DD	0.947368
TCGA-E2-A1B4	0.789474
TCGA-BH-A0EB	0.763158
TCGA-B6-A0I6	1.65789
TCGA-AR-A1AO	0.131579
TCGA-D8-A1XA	0.526316
TCGA-LL-A7SZ	1
TCGA-BH-A1FR	0.368421
TCGA-LL-A7T0	0.947368
TCGA-AR-A24M	0.315789
TCGA-E2-A15M	1.28947
TCGA-AR-A0TR	0.657895
TCGA-E2-A14Z	1.07895
TCGA-BH-A28Q	0.394737
TCGA-AQ-A0Y5	0.894737
TCGA-EW-A1P3	0.315789
TCGA-A2-A0T4	0.736842
TCGA-E2-A153	0.473684
TCGA-AR-A1AI	1.47368
TCGA-D8-A1JC	1.76316
TCGA-D8-A27F	1.31579
TCGA-A2-A0CK	0.289474
TCGA-D8-A1JK	3.73684
TCGA-HN-A2OB	0.210526
TCGA-D8-A1JL	2.07895
TCGA-A2-A0CL	0.473684
TCGA-BH-A0B1	1
TCGA-A8-A09K	0.763158
TCGA-BH-A0BT	0.421053
TCGA-OL-A66I	0.578947
TCGA-A8-A09C	0.394737
TCGA-A2-A1FX	0.368421
TCGA-E2-A1LH	3.10526
TCGA-A2-A25D	1.02632
TCGA-A7-A0CD	0.473684
TCGA-A2-A0CU	0.605263
TCGA-BH-A0DH	0.842105
TCGA-D8-A1JU	0.210526
TCGA-E9-A1RE	0.921053
TCGA-AC-A8OR	0.605263
TCGA-AR-A2LO	0.236842
TCGA-LD-A7W5	0.631579
TCGA-A2-A0YF	0.394737
TCGA-AN-A0FN	0.368421
TCGA-A7-A0CJ	0.973684
TCGA-E2-A1IG	0.815789
TCGA-B6-A2IU	0.842105
TCGA-AN-A0XV	0.605263
TCGA-EW-A1J6	0.710526
TCGA-BH-A0HW	0.763158
TCGA-GM-A2D9	8.28947
TCGA-C8-A26V	1.52632
TCGA-AN-A0FS	0.789474
TCGA-GM-A5PX	0.526316
TCGA-E9-A22A	0.526316
TCGA-A2-A04Y	0.736842
TCGA-AR-A1AJ	0.447368
TCGA-AO-A0JC	0.184211
TCGA-AO-A03R	0.605263
TCGA-GM-A2DO	1.76316
TCGA-AR-A255	1.13158
TCGA-5T-A9QA	0.710526
TCGA-OL-A66J	1.05263
TCGA-OL-A6VQ	0.657895
TCGA-E9-A3QA	0.789474
TCGA-A2-A0SY	2.60526
TCGA-C8-A12Z	0.973684
TCGA-AO-A12H	0.447368
TCGA-OL-A5S0	0.710526
TCGA-A8-A0A2	0.526316
TCGA-E2-A1IO	0.236842
TCGA-A8-A08L	4.10526
TCGA-5L-AAT0	2.57895
TCGA-B6-A0X1	1.28947
TCGA-E2-A576	1.07895
TCGA-A1-A0SM	0.421053
TCGA-A2-A259	0.5
TCGA-OL-A5RU	0.631579
TCGA-BH-A18R	0.5
TCGA-EW-A1OV	1.94737
TCGA-AN-A0AM	0.973684
TCGA-A8-A082	0.394737
TCGA-LL-A73Z	0.578947
TCGA-A8-A08H	0.894737
TCGA-AQ-A1H3	0.447368
TCGA-EW-A1P0	0.421053
TCGA-BH-A0BW	1.86842
TCGA-E2-A150	0.973684
TCGA-BH-A1EX	0.605263
TCGA-E2-A1II	0.447368
TCGA-C8-A12X	1.02632
TCGA-AN-A0XP	0.526316
TCGA-AO-A0J2	1.21053
TCGA-E9-A1N3	0.526316
TCGA-E2-A15S	1
TCGA-AR-A24S	0.921053
TCGA-D8-A1Y2	0.315789
TCGA-PL-A8LV	1.97368
TCGA-UU-A93S	2.52632
TCGA-E9-A3HO	1.23684
TCGA-A7-A4SE	1.86842
TCGA-PE-A5DC	2.02632
TCGA-GM-A2DI	0.710526
TCGA-A1-A0SN	0.921053
TCGA-S3-A6ZG	0.868421
TCGA-E2-A14Q	0.631579
TCGA-AC-A3OD	0.605263
TCGA-BH-A1F0	0.394737
TCGA-EW-A6SA	1.07895
TCGA-D8-A1JP	2.18421
TCGA-A2-A0CP	0.710526
TCGA-A2-A3KD	0.105263
TCGA-E9-A1R5	0.842105
TCGA-D8-A1XS	0.342105
TCGA-E2-A14T	0.710526
TCGA-AN-A0AR	2.39474
TCGA-BH-A0HF	11.9737
TCGA-BH-A18M	0.631579
TCGA-AO-A128	16.5526
TCGA-C8-A8HR	0.631579
TCGA-E2-A9RU	0.921053
TCGA-A2-A0ES	0.105263
TCGA-OK-A5Q2	0.5
TCGA-AO-A1KO	0.0789474
TCGA-E9-A6HE	0.526316
TCGA-AR-A251	3.42105
TCGA-BH-A0HX	1
TCGA-BH-A0DV	0.210526
TCGA-BH-A201	0.421053
TCGA-BH-A18N	0.763158
TCGA-D8-A143	1.02632
TCGA-A8-A094	3.71053
TCGA-BH-A0BZ	4.97368
TCGA-AN-A04C	1.26316
TCGA-BH-A0BF	0.5
TCGA-C8-A12W	0.815789
TCGA-C8-A274	3.60526
TCGA-AO-A0J8	0.473684
TCGA-AR-A0TS	0.868421
TCGA-BH-A0DP	0.447368
TCGA-LL-A6FQ	0.842105
TCGA-LL-A5YP	1.36842
TCGA-BH-A0HB	0.552632
TCGA-A2-A0YT	1.13158
TCGA-A8-A09V	0.421053
TCGA-A2-A0T2	0.526316
TCGA-E9-A248	0.394737
TCGA-B6-A0RG	1.18421
TCGA-A2-A0CV	0.473684
TCGA-BH-A0E1	0.552632
TCGA-AC-A5EH	2.65789
TCGA-E9-A1NA	1.84211
TCGA-E9-A5UO	0.578947
TCGA-B6-A0IJ	2.76316
TCGA-AR-A1AY	1.23684
TCGA-D8-A27T	0.368421
TCGA-B6-A0X5	0.710526
TCGA-BH-A1EW	0.394737
TCGA-E9-A2JS	1.05263
TCGA-AC-A8OS	0.710526
TCGA-E2-A1BC	0.578947
TCGA-EW-A423	0.947368
TCGA-A7-A26I	0.842105
TCGA-AO-A0JG	0.342105
TCGA-BH-A1ES	0.315789
TCGA-E9-A1N5	0.526316
TCGA-AC-A2FB	0.105263
TCGA-AN-A0FZ	1.10526
TCGA-BH-A18T	1.5
TCGA-BH-A1FE	0.210526
TCGA-A8-A07W	1.73684
TCGA-PE-A5DD	1.21053
TCGA-AQ-A7U7	0.605263
TCGA-AR-A1AH	1.60526
TCGA-A8-A06X	3.68421
TCGA-AC-A3QQ	0.631579
TCGA-S3-A6ZH	0.684211
TCGA-A2-A3XT	1.55263
TCGA-D8-A1J9	3.23684
TCGA-E2-A1LI	0.5
TCGA-C8-A1HF	0.605263
TCGA-A8-A0AD	0.578947
TCGA-AR-A2LL	0.631579
TCGA-AO-A12D	0.763158
TCGA-OL-A66H	0.342105
TCGA-A8-A099	0.552632
TCGA-AO-A1KP	0.315789
TCGA-E2-A1L7	1.31579
TCGA-BH-A0DI	0.684211
TCGA-A8-A08G	0.736842
TCGA-E2-A574	1.81579
TCGA-AR-A2LK	0.815789
TCGA-C8-A138	0.921053
TCGA-E2-A14N	1.23684
TCGA-C8-A8HQ	5.21053
TCGA-A1-A0SQ	0.552632
TCGA-AR-A24X	0.473684
TCGA-AR-A0TW	0.973684
TCGA-AN-A0FX	2.10526
TCGA-A2-A0YM	1.39474
TCGA-EW-A1PB	2.65789
TCGA-B6-A40B	0.947368
TCGA-AC-A2FF	0.236842
TCGA-A8-A08J	0.578947
TCGA-BH-A0DO	0.394737
TCGA-LL-A5YO	0.526316
TCGA-E2-A1L9	0.210526
TCGA-AO-A03T	1.71053
TCGA-OL-A66L	1.21053
TCGA-AR-A1AU	0.447368
TCGA-AR-A2LH	0.526316
TCGA-A8-A097	1.86842
TCGA-B6-A0I8	2.13158
TCGA-D8-A27N	0.894737
TCGA-OL-A66K	0.447368
TCGA-BH-A0AW	2.94737
TCGA-A8-A09I	2.57895
TCGA-A8-A06Z	1.21053
TCGA-D8-A141	0.368421
TCGA-D8-A1XW	1.78947
TCGA-AR-A1AL	0.5
TCGA-AR-A1AK	1.31579
TCGA-AO-A0JJ	0.263158
TCGA-D8-A27M	1.13158
TCGA-D8-A1JI	0.526316
TCGA-A2-A1G1	0.473684
TCGA-A2-A0EW	0.289474
TCGA-AR-A24Z	0.921053
TCGA-E9-A1RA	0.342105
TCGA-AO-A0JD	2
TCGA-S3-AA11	1.21053
TCGA-AN-A0FF	0.473684
TCGA-BH-A203	1.15789
TCGA-LL-A6FR	0.815789
TCGA-AC-A2BM	0.368421
TCGA-OL-A6VR	0.157895
TCGA-B6-A0RH	0.842105
TCGA-BH-A42U	0.131579
TCGA-AN-A0G0	0.763158
TCGA-B6-A0WV	0.657895
TCGA-A8-A07F	0.578947
TCGA-B6-A0IC	0.763158
TCGA-D8-A1XZ	1.34211
TCGA-A2-A0SU	0.552632
TCGA-C8-A132	1.07895
TCGA-B6-A0IK	2.34211
TCGA-E9-A5FL	1.81579
TCGA-AC-A62X	1.18421
TCGA-E2-A1BD	0.842105
TCGA-E9-A5FK	0.342105
TCGA-A7-A13G	0.447368
TCGA-AR-A24W	0.157895
TCGA-AR-A0TX	6.07895
TCGA-BH-A0B0	1
TCGA-E2-A1L6	0.421053
TCGA-BH-A0BS	0.263158
TCGA-B6-A1KI	0.421053
TCGA-D8-A27R	0.473684
TCGA-A2-A04U	1.10526
TCGA-BH-A0AZ	1.13158
TCGA-D8-A1XB	0.657895
TCGA-C8-A9FZ	0.5
TCGA-BH-A0EA	0.473684
TCGA-D8-A4Z1	0.210526
TCGA-D8-A13Z	1.65789
TCGA-D8-A73U	1.47368
TCGA-B6-A0RU	0.842105
TCGA-AC-A3YI	0.210526
TCGA-A8-A07B	1.10526
TCGA-BH-A0H0	0.315789
TCGA-S3-AA15	0.184211
TCGA-E2-A15E	0.684211
TCGA-EW-A1PE	0.552632
TCGA-A2-A0EX	0.473684
TCGA-AN-A04D	1.89474
TCGA-AR-A0TZ	1.18421
TCGA-AN-A0AT	2.55263
TCGA-D8-A145	0.631579
TCGA-E2-A14R	2.44737
TCGA-A8-A096	0.631579
TCGA-BH-A18Q	1.78947
TCGA-AN-A0XO	0.657895
TCGA-AN-A0FW	2.02632
TCGA-AR-A5QP	0.473684
TCGA-OL-A5RY	0.210526
TCGA-C8-A1HE	0.815789
TCGA-A7-A13D	2.05263
TCGA-A2-A0D2	1.76316
TCGA-LL-A50Y	0.578947
TCGA-E9-A1R3	0.421053
TCGA-B6-A0IH	0.631579
TCGA-B6-A0RL	1.05263
TCGA-B6-A0I2	1.13158
TCGA-D8-A1XF	0.684211
TCGA-A8-A07Z	0.473684
